# Supplementary material for: In Silico Analysis Reveals High Levels of Genetic Diversity of Plasmodium knowlesi Cell Traversal Protein for Ookinetes and Sporozoites (PkCelTOS) in Clinical Samples
Source: Trop Med Infect Dis. 2023 Jul 26;8(8):380. doi: 10.3390/tropicalmed8080380 (PMC10458480; doi:10.3390/tropicalmed8080380)
Supplement: Supplementary file 1 [file tropicalmed-08-00380-s001.zip]

Archive with 8 entries (8 files):
- Suppl Fig S1.tif
- Suppl Fig S2.tif
- Suppl Fig S3.tif
- Suppl Fig S4.tif
- Suppl Fig S5.tif
- Suppl Fig S6.tif
- Suppl Fig S7.tif
- Table S1.pdf
